# Supplementary material for: Performance of the Fecal Immunochemical Test in Detecting Advanced Colorectal Neoplasms and Colorectal Cancers in People Aged 40–49 Years: A Systematic Review and Meta-Analysis
Source: Cancers (Basel). 2023 May 31;15(11):3006. doi: 10.3390/cancers15113006 (PMC10252002; doi:10.3390/cancers15113006)
Supplement: Supplementary file 1 [file cancers-15-03006-s001.zip]

Archive with 3 entries (3 files):
- Supplementary File S1.pdf
- Supplementary File S2.pdf
- Supplementary Materials.pdf
